# Supplementary material for: Elucidation of the Guanitrypmycin Biosynthetic Pathway in Kitasatospora azatica Leading to Structure Revision and Reassignment
Source: J Nat Prod. 2026 Apr 14;89(4):1355–61. doi: 10.1021/acs.jnatprod.6c00242 (PMC13122648; doi:10.1021/acs.jnatprod.6c00242)
Supplement: Supplementary file 2 [file np6c00242_si_002.zip]

Archive with 15 entries (8 files):
- Compound 3b_guanitrypmycin C3-5/
- Compound 3b_guanitrypmycin C3-5/13C/
- Compound 3b_guanitrypmycin C3-5/13C/compound 3b_guanitrypmycin c3-5 13C.jdf
- Compound 3b_guanitrypmycin C3-5/1H/
- Compound 3b_guanitrypmycin C3-5/1H/compound 3b_guanitrypmycin C3-5_1H.jdf
- Compound 3b_guanitrypmycin C3-5/Compound 3b_guanitrypmycin C3-5.txt
- Compound 3b_guanitrypmycin C3-5/compound_3b_guanitrypmycin C3-5.mol
- Compound 3b_guanitrypmycin C3-5/COSY/
- Compound 3b_guanitrypmycin C3-5/COSY/compound 3b_guanitrypmycin C3-5 COSY.jdf
- Compound 3b_guanitrypmycin C3-5/HMBC/
- Compound 3b_guanitrypmycin C3-5/HMBC/compound 3b_guanitrypmycin c3-5 HMBC.jdf
- Compound 3b_guanitrypmycin C3-5/HSQC/
- Compound 3b_guanitrypmycin C3-5/HSQC/compound 3b_guanitrypmycin C3-5 HSQC.jdf
- Compound 3b_guanitrypmycin C3-5/NOESY/
- Compound 3b_guanitrypmycin C3-5/NOESY/compound 3b_guanitrypmycin C3-5 NOESY.jdf
