# Supplementary material for: Elucidation of the Guanitrypmycin Biosynthetic Pathway in Kitasatospora azatica Leading to Structure Revision and Reassignment
Source: J Nat Prod. 2026 Apr 14;89(4):1355–61. doi: 10.1021/acs.jnatprod.6c00242 (PMC13122648; doi:10.1021/acs.jnatprod.6c00242)
Supplement: Supplementary file 2 [file np6c00242_si_002.zip › Compound 3b_guanitrypmycin C3-5/Compound 3b_guanitrypmycin C3-5.txt]

Spectrometer Manufacturer: JEOL
Acquisition Software: Delta 5 
Processing Program: MestReNova Version 14.2.1
Operating Frequencies: 500 MHz for 1H, 125 MHz for 13C
