# Supplementary material for: Elucidation of the Guanitrypmycin Biosynthetic Pathway in Kitasatospora azatica Leading to Structure Revision and Reassignment
Source: J Nat Prod. 2026 Apr 14;89(4):1355–61. doi: 10.1021/acs.jnatprod.6c00242 (PMC13122648; doi:10.1021/acs.jnatprod.6c00242)
Supplement: Supplementary file 2 [file np6c00242_si_002.zip › Compound 3b_guanitrypmycin C3-5/compound_3b_guanitrypmycin C3-5.mol]

compound_3b_guanitrypmycin C3-5.mol
  ChemDraw03202612572D

  0  0  0     0  0              0 V3000
M  V30 BEGIN CTAB
M  V30 COUNTS 39 46 0 0 1
M  V30 BEGIN ATOM
M  V30 1 C -0.061875 -0.133203 0.000000 0
M  V30 2 C -0.736198 -0.522215 0.000000 0
M  V30 3 N -0.736198 -1.300235 0.000000 0
M  V30 4 C -0.061875 -1.690392 0.000000 0
M  V30 5 C 0.611875 -1.300235 0.000000 0
M  V30 6 N 0.611875 -0.522215 0.000000 0
M  V30 7 O -0.061875 0.645963 0.000000 0
M  V30 8 O -0.061875 -2.468412 0.000000 0
M  V30 9 C 1.286199 -1.690392 0.000000 0
M  V30 10 C 1.960522 -1.300235 0.000000 0
M  V30 11 C 2.693856 -1.561486 0.000000 0
M  V30 12 C 3.168804 -0.943881 0.000000 0
M  V30 13 N 2.727658 -0.302214 0.000000 0
M  V30 14 C 1.981147 -0.523360 0.000000 0
M  V30 15 C 2.991199 -2.280496 0.000000 0
M  V30 16 C 3.763492 -2.382475 0.000000 0
M  V30 17 C 4.237293 -1.766017 0.000000 0
M  V30 18 C 3.939950 -1.045861 0.000000 0
M  V30 19 C -1.476979 -0.282162 0.000000 0
M  V30 20 C -1.934167 -0.911225 0.000000 0
M  V30 21 C -1.476979 -1.541433 0.000000 0
M  V30 22 C -2.685834 -1.112892 0.000000 0
M  V30 23 C -2.727657 -1.890913 0.000000 0
M  V30 24 N -1.999480 -2.169351 0.000000 0
M  V30 25 C -3.338959 -0.689506 0.000000 0
M  V30 26 C -4.032189 -1.042996 0.000000 0
M  V30 27 C -4.074012 -1.820444 0.000000 0
M  V30 28 C -3.420887 -2.244403 0.000000 0
M  V30 29 H -1.087396 -2.215183 0.000000 0
M  V30 30 O -2.240105 2.468412 0.000000 0
M  V30 31 N -2.242396 0.776589 0.000000 0
M  V30 32 C -2.519688 0.049557 0.000000 0
M  V30 33 N -3.296564 0.087369 0.000000 0
M  V30 34 C -2.891511 2.043308 0.000000 0
M  V30 35 C -2.847970 1.264713 0.000000 0
M  V30 36 C -3.499949 0.838463 0.000000 0
M  V30 37 N -4.196043 1.190808 0.000000 0
M  V30 38 C -4.237293 1.968255 0.000000 0
M  V30 39 N -3.585314 2.393933 0.000000 0
M  V30 END ATOM
M  V30 BEGIN BOND
M  V30 1 1 1 2
M  V30 2 1 2 3
M  V30 3 1 3 4
M  V30 4 1 4 5
M  V30 5 1 5 6
M  V30 6 1 6 1
M  V30 7 2 1 7
M  V30 8 2 4 8
M  V30 9 1 5 9 CFG=1
M  V30 10 1 9 10
M  V30 11 1 10 11
M  V30 12 2 11 12
M  V30 13 1 12 13
M  V30 14 1 13 14
M  V30 15 2 14 10
M  V30 16 1 11 15
M  V30 17 2 15 16
M  V30 18 1 16 17
M  V30 19 2 17 18
M  V30 20 1 18 12
M  V30 21 1 19 20
M  V30 22 1 20 21
M  V30 23 1 2 19 CFG=1
M  V30 24 1 20 22
M  V30 25 2 22 23
M  V30 26 1 23 24
M  V30 27 1 24 21
M  V30 28 1 22 25
M  V30 29 2 25 26
M  V30 30 1 26 27
M  V30 31 2 27 28
M  V30 32 1 28 23
M  V30 33 1 21 29 CFG=3
M  V30 34 1 21 3
M  V30 35 2 34 30
M  V30 36 1 35 31
M  V30 37 2 32 31
M  V30 38 1 33 32
M  V30 39 1 36 33
M  V30 40 1 39 34
M  V30 41 1 35 34
M  V30 42 2 36 35
M  V30 43 1 37 36
M  V30 44 2 38 37
M  V30 45 1 39 38
M  V30 46 1 20 32 CFG=3
M  V30 END BOND
M  V30 END CTAB
M  END
